# Supplementary material for: The Possible Impact of Zinc-Enriched Multivitamins on Treatment-Naïve Recurrent Aphthous Stomatitis Patients
Source: J Clin Med. 2025 Jan 5;14(1):260. doi: 10.3390/jcm14010260 (PMC11721099; doi:10.3390/jcm14010260)
Supplement: Supplementary file 1 [file jcm-14-00260-s001.zip]

Archive with 1 entries (1 files):
- jcm-3395165-supplementary.pdf
